# Supplementary material for: Pharmaceutical Residues in Sediments of a Coastal Lagoon in Northwest Mexico—Occurrence and Environmental Risk Assessment
Source: J Xenobiot. 2024 Nov 7;14(4):1757–70. doi: 10.3390/jox14040093 (PMC11587066; doi:10.3390/jox14040093)
Supplement: Supplementary file 1 [file jox-14-00093-s001.zip]

Archive with 1 entries (1 files):
- jox-3246468-supplementary.pdf
